# Supplementary material for: Stochastic yield catastrophes and robustness in self-assembly
Source: eLife. 2020 Feb 5;9:e51020. doi: 10.7554/eLife.51020 (PMC7089767; doi:10.7554/eLife.51020)
Supplement: Source code 1. [file elife-51020-code1.zip]

Archive with 4 entries (3 files):
- main program/
- main program/system_class.h
- main program/parameters_sweeps.h
- main program/main.cpp
