# Supplementary material for: Stochastic yield catastrophes and robustness in self-assembly
Source: eLife. 2020 Feb 5;9:e51020. doi: 10.7554/eLife.51020 (PMC7089767; doi:10.7554/eLife.51020)
Supplement: Source code 2. [file elife-51020-code2.zip]

Archive with 4 entries (3 files):
- polymer binding code/
- polymer binding code/PolymerSystem.hpp
- polymer binding code/main.cpp
- polymer binding code/PolymerSystem.cpp
