# Supplementary material for: Stochastic yield catastrophes and robustness in self-assembly
Source: eLife. 2020 Feb 5;9:e51020. doi: 10.7554/eLife.51020 (PMC7089767; doi:10.7554/eLife.51020)
Supplement: Source code 3. [file elife-51020-code3.zip]

Archive with 4 entries (3 files):
- square program/
- square program/square_container.h
- square program/CompleteSystem.h
- square program/main.cpp
