# Supplementary material for: Stochastic yield catastrophes and robustness in self-assembly
Source: eLife. 2020 Feb 5;9:e51020. doi: 10.7554/eLife.51020 (PMC7089767; doi:10.7554/eLife.51020)
Supplement: Source code 4. [file elife-51020-code4.zip]

Archive with 2 entries (2 files):
- template_Wave.fig
- SelfAssembly_MeanField.m
